# Supplementary material for: Evaluating anemia on non-contrast thoracic computed tomography
Source: Sci Rep. 2022 Dec 10;12:21380. doi: 10.1038/s41598-022-24265-8 (PMC9741598; doi:10.1038/s41598-022-24265-8)
Supplement: Supplementary file 1 — Supplementary Information. [file 41598_2022_24265_MOESM1_ESM.xlsx]

## Sheet: data
SEX	Age	aortic_ring	IVS_sign	Aortic_arch	Ascending_aorta	Descencing_aorta	Pulmonary_artery	IVC	Rigth_ventricle	Left_ventricle	HB	HCT
1	#NULL!	1	1	30	25	29	23	23	20	25	7	22.4
1	#NULL!	1	1	46	50	47	40	40	45	35	13.8	39
1	#NULL!	1	1	40	41	40	46	30	47	50	16	47.2
1	#NULL!	1	1	40	45	44	54	43	42	40	15.5	44.7
2	#NULL!	2	2	20	19	23	28	30	25	23	7.5	24.4
2	#NULL!	2	1	48	38	55	40	42	53	50	12	36.8
1	#NULL!	2	2	38	37	27	36	33	32	32	8.3	27.4
1	#NULL!	1	1	40	39	44	45	46	41	43	13.4	39.6
2	#NULL!	2	1	33	24	35	28	30	18	20	11.4	37.8
1	#NULL!	1	1	45	47	45	40	44	25	28	15.6	45.3
2	#NULL!	2	1	25	30	33	25	33	33	35	11.3	36.1
1	81	2	1	36	33	25	38	43	27	25	10	31.6
1	#NULL!	#NULL!	#NULL!	40	42	45	45	40	#NULL!	#NULL!	13.5	39.3
1	#NULL!	#NULL!	#NULL!	42	40	45	42	35	#NULL!	#NULL!	14.6	45.4
1	56	1	1	45	46	53	46	40	45	48	14.2	40.8
1	#NULL!	#NULL!	#NULL!	45	44	48	47	50	#NULL!	#NULL!	12.9	41.2
2	83	1	1	53	50	52	53	52	#NULL!	#NULL!	13.7	44.4
1	70	2	1	43	42	43	41	40	#NULL!	#NULL!	11.2	35.7
1	74	2	1	25	27	22	28	30	#NULL!	#NULL!	9.3	27.9
2	80	2	1	36	35	38	37	30	#NULL!	#NULL!	9.7	32.8
1	83	2	1	43	40	46	48	41	#NULL!	#NULL!	12.2	39.6
2	88	2	1	27	29	30	28	30	#NULL!	#NULL!	11	34
2	61	2	1	40	46	43	40	40	#NULL!	#NULL!	11	32
1	87	1	1	41	40	45	44	41	#NULL!	#NULL!	13.3	39.2
1	90	2	1	18	21	22	26	12	#NULL!	#NULL!	7.7	26.5
1	#NULL!	#NULL!	#NULL!	19	24	23	27	16	#NULL!	#NULL!	7.9	27
2	70	2	1	32	34	37	32	30	#NULL!	#NULL!	11.9	35.8
1	68	2	2	16	18	12	35	29	#NULL!	#NULL!	6.3	10.1
1	#NULL!	#NULL!	#NULL!	19	17	16	27	30	#NULL!	#NULL!	6.6	10.7
1	67	2	1	29	20	22	30	30	#NULL!	#NULL!	9.8	32.1
2	84	2	1	57	40	48	35	37	#NULL!	#NULL!	11.6	38.9
2	83	2	1	28	20	29	37	31	#NULL!	#NULL!	10.5	33.2
1	69	2	1	38	37	39	25	33	#NULL!	#NULL!	14.1	40.6
2	71	1	1	45	41	50	40	55	#NULL!	#NULL!	12.9	39.2
1	88	1	1	45	44	48	40	46	#NULL!	#NULL!	13.3	38.1
2	80	2	1	40	43	35	45	37	#NULL!	#NULL!	12.9	39.2
1	#NULL!	#NULL!	#NULL!	46	50	55	56	46	#NULL!	#NULL!	15.5	45.3
1	#NULL!	#NULL!	#NULL!	28	25	29	35	32	#NULL!	#NULL!	11	32
2	76	2	1	30	38	32	36	40	#NULL!	#NULL!	9.9	30.7
1	70	1	1	43	46	50	42	40	#NULL!	#NULL!	12	40
2	#NULL!	#NULL!	#NULL!	25	23	29	25	30	#NULL!	#NULL!	11	34
1	94	2	1	22	28	29	35	30	#NULL!	#NULL!	8	23.8
2	66	1	1	52	50	55	55	45	#NULL!	#NULL!	14.2	41.3
2	49	1	1	53	50	52	42	41	#NULL!	#NULL!	14.3	42.2
1	40	1	1	41	40	40	36	32	#NULL!	#NULL!	13.8	40
1	45	1	1	42	43	41	40	47	43	55	11.4	35.1
2	78	2	1	27	23	30	30	40	#NULL!	#NULL!	10.4	33.3
2	#NULL!	#NULL!	#NULL!	28	25	29	31	39	#NULL!	#NULL!	10.5	33.2
2	#NULL!	#NULL!	#NULL!	47	48	42	40	53	#NULL!	#NULL!	12.6	36
1	69	2	1	25	21	26	26	18	#NULL!	#NULL!	7.6	23.4
1	#NULL!	#NULL!	#NULL!	26	23	25	23	20	#NULL!	#NULL!	8	24
2	82	2	1	41	44	46	35	40	#NULL!	#NULL!	10	33
2	#NULL!	#NULL!	#NULL!	30	35	32	30	27	#NULL!	#NULL!	12	38
2	66	2	1	36	32	31	40	38	#NULL!	#NULL!	11.7	36.4
2	92	2	1	32	35	37	38	30	#NULL!	#NULL!	10.8	34.5
1	71	2	1	28	27	29	32	25	#NULL!	#NULL!	11.7	37.8
2	63	1	1	45	50	45	36	40	#NULL!	#NULL!	13.2	40
1	68	2	1	40	39	38	39	40	#NULL!	#NULL!	13	39.3
2	73	1	1	45	40	52	40	37	#NULL!	#NULL!	12.2	37.9
1	77	2	1	30	30	37	32	32	#NULL!	#NULL!	12	34.5
1	86	2	2	22	25	30	30	32	#NULL!	#NULL!	8.5	27.1
1	#NULL!	#NULL!	#NULL!	23	26	29	30	31	#NULL!	#NULL!	8.4	27.4
1	73	1	1	47	50	40	40	45	#NULL!	#NULL!	13.8	40
1	80	2	1	25	27	20	30	32	#NULL!	#NULL!	10.1	32.7
2	35	1	1	58	52	52	45	40	#NULL!	#NULL!	14.4	44.2
1	59	1	1	20	32	28	20	28	#NULL!	#NULL!	8.9	30.9
2	60	2	1	40	50	45	40	50	#NULL!	#NULL!	15	48.4
1	70	2	2	19	10	20	20	19	#NULL!	#NULL!	4	12
1	50	2	1	30	32	35	28	15	#NULL!	#NULL!	8.6	27.5
1	43	1	1	40	45	42	40	30	#NULL!	#NULL!	16	45
2	62	2	1	30	30	38	37	32	#NULL!	#NULL!	8.5	26
2	60	1	1	35	34	37	36	35	#NULL!	#NULL!	10.1	33.9
2	77	2	1	35	37	32	35	35	#NULL!	#NULL!	11.5	34.9
2	#NULL!	#NULL!	#NULL!	38	34	30	33	29	#NULL!	#NULL!	10.3	30.1
2	#NULL!	#NULL!	#NULL!	19	20	26	25	30	#NULL!	#NULL!	5.4	16.2
1	58	2	2	30	23	26	35	30	#NULL!	#NULL!	9.1	28.6
1	#NULL!	#NULL!	#NULL!	25	27	28	38	25	#NULL!	#NULL!	10.1	31
1	70	2	1	27	22	25	30	30	#NULL!	#NULL!	7	22.2
1	#NULL!	#NULL!	#NULL!	45	50	50	53	51	#NULL!	#NULL!	15.2	45.3
1	#NULL!	#NULL!	#NULL!	50	45	50	50	44	#NULL!	#NULL!	15.8	50
2	62	1	1	45	40	50	55	60	#NULL!	#NULL!	13.2	40
1	#NULL!	#NULL!	#NULL!	29	24	26	36	27	#NULL!	#NULL!	10	30
1	68	2	1	40	45	42	39	40	#NULL!	#NULL!	12	38
1	#NULL!	#NULL!	#NULL!	20	21	25	26	29	#NULL!	#NULL!	6	15
1	49	2	1	30	28	20	17	22	#NULL!	#NULL!	5.4	19
1	#NULL!	#NULL!	#NULL!	30	32	29	31	32	#NULL!	#NULL!	9.1	27.4
1	#NULL!	#NULL!	#NULL!	25	25	30	31	32	#NULL!	#NULL!	10	31
2	#NULL!	#NULL!	#NULL!	30	27	30	35	30	#NULL!	#NULL!	10.4	33.2
1	#NULL!	#NULL!	#NULL!	32	30	35	36	38	#NULL!	#NULL!	10.6	33.5
1	67	2	1	52	55	45	42	43	#NULL!	#NULL!	13	40
1	50	2	1	25	22	23	32	30	#NULL!	#NULL!	10.6	32.7
1	52	1	1	45	55	50	51	52	#NULL!	#NULL!	18.6	53.1
1	59	2	1	45	50	45	42	47	#NULL!	#NULL!	14	41.4
1	#NULL!	#NULL!	#NULL!	35	37	38	32	31	#NULL!	#NULL!	9.4	28.2
1	#NULL!	#NULL!	#NULL!	25	27	30	32	31	#NULL!	#NULL!	10.8	35
2	#NULL!	#NULL!	#NULL!	25	30	22	37	35	#NULL!	#NULL!	7.2	23.1
1	#NULL!	#NULL!	#NULL!	52	50	45	45	50	#NULL!	#NULL!	14.5	44.5
1	70	2	1	49	48	50	50	48	#NULL!	#NULL!	12.8	38.4
2	75	1	1	41	47	49	42	43	#NULL!	#NULL!	13.1	38.9
1	#NULL!	#NULL!	#NULL!	27	22	15	21	20	#NULL!	#NULL!	8.1	25
1	32	1	1	42	40	45	48	50	#NULL!	#NULL!	16.5	49.4
1	#NULL!	#NULL!	#NULL!	43	42	44	49	51	#NULL!	#NULL!	16.7	49.5
2	#NULL!	#NULL!	#NULL!	45	40	42	38	40	#NULL!	#NULL!	12	36
1	59	2	1	30	22	20	23	31	#NULL!	#NULL!	11.8	37.4
1	66	2	1	25	23	25	31	30	#NULL!	#NULL!	11.6	34.8
2	76	2	2	33	35	30	32	30	#NULL!	#NULL!	11.3	36.6
1	55	1	1	47	40	45	45	40	#NULL!	#NULL!	13.6	42.7
1	65	1	1	40	42	41	44	46	#NULL!	#NULL!	15.7	44.4
2	60	2	1	32	37	32	34	30	#NULL!	#NULL!	11.5	35.9
1	30	2	2	21	27	25	29	20	#NULL!	#NULL!	4	13.8
1	75	2	1	46	44	43	45	40	#NULL!	#NULL!	11.8	34.7
1	79	2	1	32	29	28	30	29	#NULL!	#NULL!	7.2	22.5
2	62	2	2	30	27	36	30	37	#NULL!	#NULL!	8.7	28
2	52	1	1	56	51	48	40	44	#NULL!	#NULL!	13.2	42.9
1	#NULL!	#NULL!	#NULL!	22	26	24	27	21	#NULL!	#NULL!	5	15.1
1	76	2	1	30	22	30	30	35	#NULL!	#NULL!	11.2	33.2
1	84	1	1	45	40	54	53	50	#NULL!	#NULL!	16.39	48.1
2	80	1	1	47	45	40	38	37	#NULL!	#NULL!	14.9	44.2
2	#NULL!	#NULL!	#NULL!	20	20	23	29	28	#NULL!	#NULL!	9	26.4
2	88	2	1	36	35	34	31	30	#NULL!	#NULL!	7.9	26.4
2	62	1	1	48	45	55	40	42	#NULL!	#NULL!	15.2	43.7
2	79	1	1	44	42	46	45	35	#NULL!	#NULL!	11.4	31.4
2	79	2	1	30	25	29	26	30	#NULL!	#NULL!	7	24.8
1	77	1	1	40	32	38	40	48	#NULL!	#NULL!	15.6	49.2
1	77	1	1	38	35	36	40	38	#NULL!	#NULL!	11.1	34
1	35	1	1	45	43	40	42	45	#NULL!	#NULL!	15.4	45.1
1	80	2	1	30	22	30	35	35	#NULL!	#NULL!	8.7	27
2	61	2	2	30	35	25	35	32	#NULL!	#NULL!	10.5	34
1	61	2	2	38	35	39	36	35	#NULL!	#NULL!	12	36.9
2	63	1	1	45	55	53	45	50	#NULL!	#NULL!	12.2	38.6
2	50	1	1	48	50	52	55	54	#NULL!	#NULL!	12.8	37.8
1	69	2	2	20	15	18	25	30	#NULL!	#NULL!	6.7	21
2	69	2	1	45	55	48	49	40	#NULL!	#NULL!	13.3	40.1
1	71	2	1	32	35	33	35	38	#NULL!	#NULL!	11.1	34.5
1	#NULL!	#NULL!	#NULL!	28	25	29	20	28	#NULL!	#NULL!	8.3	32.8
1	78	1	1	50	45	48	50	40	#NULL!	#NULL!	17.5	50
2	70	1	2	40	38	40	40	35	#NULL!	#NULL!	11.8	40.6
2	62	1	1	44	45	48	45	46	#NULL!	#NULL!	13.5	40.6
1	47	2	1	35	30	34	36	30	#NULL!	#NULL!	8.2	24.3
2	71	2	1	42	40	42	40	41	#NULL!	#NULL!	11.3	32.7
2	86	2	1	28	30	26	30	25	#NULL!	#NULL!	7.5	26.3
1	76	2	1	40	42	45	40	41	#NULL!	#NULL!	14.2	40.7
1	89	1	1	45	50	48	58	50	#NULL!	#NULL!	15.8	45.3
1	67	2	1	30	25	37	32	30	#NULL!	#NULL!	10.6	33.2
1	#NULL!	#NULL!	#NULL!	28	25	29	20	28	#NULL!	#NULL!	8.3	32.7
2	64	2	1	32	35	33	25	23	#NULL!	#NULL!	9.6	28.1
2	35	1	1	40	40	39	41	44	#NULL!	#NULL!	11.5	33.9
2	83	1	1	38	35	30	38	32	#NULL!	#NULL!	13.6	30.3
1	70	2	1	32	38	30	45	35	#NULL!	#NULL!	10.7	34.5
1	#NULL!	#NULL!	#NULL!	20	23	22	27	25	#NULL!	#NULL!	8.9	27.3
2	#NULL!	#NULL!	#NULL!	55	53	48	45	48	#NULL!	#NULL!	15.7	45.4
1	50	1	1	43	42	48	49	48	#NULL!	#NULL!	10.9	35
1	83	2	1	30	32	34	36	35	#NULL!	#NULL!	10.7	33
1	62	1	1	42	48	45	44	42	#NULL!	#NULL!	12.4	35.5
1	72	2	1	18	26	23	20	18	#NULL!	#NULL!	8	25.4
1	#NULL!	#NULL!	#NULL!	20	22	24	23	25	#NULL!	#NULL!	9	27
1	79	2	1	35	37	38	35	36	#NULL!	#NULL!	11.7	37.2
1	84	2	1	36	38	30	30	28	#NULL!	#NULL!	9.5	29.2
1	#NULL!	#NULL!	#NULL!	50	46	40	40	48	#NULL!	#NULL!	14.1	43
1	77	1	1	48	55	50	46	50	#NULL!	#NULL!	14.3	42.9
1	33	2	2	32	30	35	28	32	#NULL!	#NULL!	8.1	24.3
1	72	2	2	30	35	32	22	30	#NULL!	#NULL!	7.2	22.5
1	68	1	1	40	48	50	40	50	#NULL!	#NULL!	15.4	49.4
2	59	1	1	55	55	46	50	56	#NULL!	#NULL!	15.6	45
2	59	2	2	30	30	25	25	20	#NULL!	#NULL!	8.1	24.4
2	#NULL!	#NULL!	#NULL!	31	29	26	24	22	#NULL!	#NULL!	8.2	25
1	76	2	2	23	25	22	30	30	#NULL!	#NULL!	8.7	27.1
1	#NULL!	#NULL!	#NULL!	25	30	32	35	34	#NULL!	#NULL!	9	28.1
1	58	1	1	40	44	40	50	45	#NULL!	#NULL!	14.5	42
1	18	1	1	40	39	38	42	40	#NULL!	#NULL!	14.1	41.6
1	40	1	1	50	65	54	60	45	#NULL!	#NULL!	15.6	47.6
2	36	1	1	40	43	40	36	38	#NULL!	#NULL!	13.2	39.1
1	74	2	1	17	20	26	19	30	#NULL!	#NULL!	10.7	33.6
2	61	1	1	35	38	35	37	30	#NULL!	#NULL!	11.1	33
2	98	2	1	38	36	36	35	38	#NULL!	#NULL!	11.1	35
2	68	2	1	17	20	22	28	25	#NULL!	#NULL!	8.7	31.6
1	#NULL!	#NULL!	#NULL!	49	50	50	40	45	#NULL!	#NULL!	14	43
2	85	2	1	30	30	25	28	24	#NULL!	#NULL!	8.9	29.6
1	85	1	1	35	37	36	35	39	#NULL!	#NULL!	12.2	37.9
2	18	2	2	38	35	36	34	35	#NULL!	#NULL!	10.8	33.1
1	74	2	1	52	50	46	45	51	#NULL!	#NULL!	14.5	44.5
2	36	1	1	46	40	50	40	46	#NULL!	#NULL!	13.2	41.4
1	36	2	1	28	20	23	25	26	#NULL!	#NULL!	9.2	31.3
1	55	2	1	26	22	30	30	36	#NULL!	#NULL!	9.4	30.2
1	#NULL!	#NULL!	#NULL!	22	19	20	19	25	#NULL!	#NULL!	9.6	29
1	43	1	1	52	50	55	40	52	#NULL!	#NULL!	19.8	58.3
1	68	1	1	38	35	39	30	35	#NULL!	#NULL!	12.6	37.8
1	91	2	1	25	27	30	34	32	#NULL!	#NULL!	10.9	35
1	#NULL!	#NULL!	#NULL!	27	23	22	29	30	#NULL!	#NULL!	10	31.3
1	40	2	2	25	35	30	36	35	#NULL!	#NULL!	7.2	23
1	56	2	1	36	38	37	30	32	#NULL!	#NULL!	9.3	28.1
1	61	2	1	40	43	55	54	50	#NULL!	#NULL!	15.8	45.2
2	#NULL!	#NULL!	#NULL!	45	44	47	46	50	#NULL!	#NULL!	12.3	39
2	83	2	1	30	35	34	30	32	#NULL!	#NULL!	10.9	32.3
1	#NULL!	#NULL!	#NULL!	42	45	43	40	45	#NULL!	#NULL!	14.2	42
1	#NULL!	#NULL!	#NULL!	54	50	54	53	55	#NULL!	#NULL!	18	48
1	#NULL!	#NULL!	#NULL!	31	32	30	34	29	#NULL!	#NULL!	9.4	30.4
1	40	1	1	51	47	45	50	47	#NULL!	#NULL!	14.4	40.3
2	81	1	1	37	36	35	35	34	#NULL!	#NULL!	13.9	39.9
1	57	1	1	65	60	50	57	45	#NULL!	#NULL!	16	46
1	70	2	2	28	30	32	34	26	#NULL!	#NULL!	8	25.6
2	50	2	1	35	35	35	34	36	#NULL!	#NULL!	9.9	29.2
1	77	2	1	34	38	35	30	35	#NULL!	#NULL!	11.7	35.4
2	61	1	1	33	32	32	30	35	#NULL!	#NULL!	9.7	31.5
2	80	2	1	42	45	43	40	44	#NULL!	#NULL!	12.5	36.3
2	69	1	1	32	33	35	37	34	#NULL!	#NULL!	10.3	31.3
1	78	2	1	32	33	35	34	40	#NULL!	#NULL!	11.2	36.7
1	94	2	1	26	22	24	34	25	#NULL!	#NULL!	8	23.8
2	49	1	1	40	43	47	50	46	#NULL!	#NULL!	12.8	39
1	62	1	1	40	41	40	43	45	#NULL!	#NULL!	12.7	41.9
2	80	2	1	41	42	38	38	39	#NULL!	#NULL!	12.7	38.4
2	69	1	1	35	31	30	28	28	#NULL!	#NULL!	11.4	34.6
1	65	1	1	40	43	46	45	42	#NULL!	#NULL!	15.6	41.3
1	71	1	1	50	55	47	53	52	#NULL!	#NULL!	15.5	45.8
1	40	2	1	26	27	25	30	35	#NULL!	#NULL!	9	28.1
1	55	1	1	42	40	40	39	43	#NULL!	#NULL!	15.1	43.4
1	88	2	1	30	27	32	37	35	#NULL!	#NULL!	11.2	35.1
1	#NULL!	#NULL!	#NULL!	42	55	45	48	46	#NULL!	#NULL!	14	44.3
2	62	1	1	45	50	52	42	50	#NULL!	#NULL!	15.8	46.6
1	49	1	1	45	42	40	45	52	#NULL!	#NULL!	13.8	44
1	#NULL!	#NULL!	#NULL!	40	38	46	45	48	#NULL!	#NULL!	14	42.4
1	90	2	1	30	32	29	25	20	#NULL!	#NULL!	6.9	24.4
2	54	1	1	47	45	40	42	40	#NULL!	#NULL!	12.7	39.6
2	53	1	1	45	46	53	45	40	#NULL!	#NULL!	13.5	42.6
1	#NULL!	#NULL!	#NULL!	56	58	50	63	50	#NULL!	#NULL!	15.6	43.2
2	66	1	1	45	55	46	#NULL!	48	#NULL!	#NULL!	14	40.4
1	71	1	1	40	45	44	55	55	#NULL!	#NULL!	13.4	41.1
1	75	2	1	33	35	30	34	35	#NULL!	#NULL!	12	36.4
2	84	1	1	40	40	36	40	46	#NULL!	#NULL!	14.5	42.5
1	63	2	1	38	44	32	37	38	#NULL!	#NULL!	12.1	37.2
2	56	2	1	40	47	40	40	42	#NULL!	#NULL!	11.3	34.1
1	#NULL!	#NULL!	#NULL!	22	17	23	31	30	#NULL!	#NULL!	9.7	30.5
2	49	1	1	43	48	45	37	36	#NULL!	#NULL!	10.3	33.6
2	93	2	1	27	24	29	30	29	#NULL!	#NULL!	9.6	29.4
1	76	1	1	44	50	40	39	44	#NULL!	#NULL!	13.1	41.2
1	74	2	1	33	27	23	34	30	#NULL!	#NULL!	10.7	34.1
1	69	2	2	30	38	27	34	28	#NULL!	#NULL!	9.4	29.4
1	#NULL!	#NULL!	#NULL!	42	43	40	49	39	#NULL!	#NULL!	12	39
1	#NULL!	#NULL!	#NULL!	24	20	25	26	18	#NULL!	#NULL!	7.7	23.4
1	#NULL!	#NULL!	#NULL!	18	12	15	17	19	#NULL!	#NULL!	5	17
1	#NULL!	#NULL!	#NULL!	19	20	25	25	30	#NULL!	#NULL!	5.5	16.1
1	#NULL!	#NULL!	#NULL!	25	22	23	28	28	#NULL!	#NULL!	6.5	21.5
1	#NULL!	#NULL!	#NULL!	20	20	25	26	29	#NULL!	#NULL!	6	15.1
2	#NULL!	#NULL!	#NULL!	25	29	22	35	34	#NULL!	#NULL!	7.3	24
1	#NULL!	#NULL!	#NULL!	20	25	23	29	20	#NULL!	#NULL!	4.5	14.2
1	#NULL!	#NULL!	#NULL!	22	26	24	27	20	#NULL!	#NULL!	5.1	15.3
2	#NULL!	#NULL!	#NULL!	30	24	28	26	30	#NULL!	#NULL!	7.1	24.9
2	#NULL!	#NULL!	#NULL!	20	15	18	25	30	#NULL!	#NULL!	6.7	20
1	#NULL!	#NULL!	#NULL!	29	27	29	25	20	#NULL!	#NULL!	6	15.2
1	#NULL!	#NULL!	#NULL!	18	13	17	16	18	#NULL!	#NULL!	5.1	17.3
1	#NULL!	#NULL!	#NULL!	22	26	25	26	21	#NULL!	#NULL!	5.2	15.2
1	#NULL!	#NULL!	#NULL!	19	18	20	27	29	#NULL!	#NULL!	7	23.9
2	#NULL!	#NULL!	#NULL!	17	20	20	25	15	#NULL!	#NULL!	7.6	26.6
1	#NULL!	#NULL!	#NULL!	19	23	23	25	15	#NULL!	#NULL!	7.8	26.5
1	#NULL!	#NULL!	#NULL!	15	17	15	30	25	#NULL!	#NULL!	6.2	11
1	#NULL!	#NULL!	#NULL!	19	16	15	28	28	#NULL!	#NULL!	6.5	11.2
2	#NULL!	#NULL!	#NULL!	22	25	25	25	22	#NULL!	#NULL!	5	16.5
2	#NULL!	#NULL!	#NULL!	29	24	27	24	29	#NULL!	#NULL!	6.6	20
1	#NULL!	1	1	41	40	45	42	40	40	33	19	#NULL!
1	#NULL!	1	1	43	38	55	56	53	68	54	18.8	#NULL!
1	#NULL!	1	1	38	47	41	46	48	50	42	18.5	#NULL!
1	#NULL!	1	1	43	51	32	38	46	56	52	18.5	#NULL!
1	#NULL!	1	1	41	40	45	47	60	37	39	18.3	#NULL!
1	83	1	1	45	35	#NULL!	41	47	45	45	17.5	#NULL!
1	61	1	1	50	44	46	46	50	53	50	16.8	#NULL!
1	49	1	1	47	53	33	40	38	37	31	16.7	#NULL!
1	65	1	1	51	58	42	39	48	43	32	16.4	#NULL!
1	37	1	1	46	25	30	34	43	34	32	16.4	#NULL!
2	81	2	1	36	33	41	36	44	43	44	16.2	#NULL!
1	31	1	1	49	51	30	47	29	35	29	16.2	#NULL!
1	56	1	1	40	35	39	48	30	40	49	16.2	#NULL!
1	29	1	1	55	51	60	45	63	57	45	16	#NULL!
1	74	1	1	46	47	41	43	58	42	43	16	#NULL!
1	57	1	1	46	42	37	38	46	45	46	15.9	#NULL!
1	22	1	1	40	41	41	50	47	46	53	15.8	#NULL!
1	79	1	1	52	34	40	42	45	45	48	15.7	#NULL!
1	53	1	1	38	44	41	43	42	48	42	15.7	#NULL!
1	73	1	1	42	46	29	44	#NULL!	#NULL!	#NULL!	15.6	#NULL!
1	66	1	1	43	49	55	45	52	34	37	15.5	#NULL!
1	57	1	1	28	28	28	34	35	36	42	15.5	#NULL!
1	46	1	1	50	53	54	50	49	45	45	15.41	#NULL!
1	65	1	1	36	43	40	39	17	47	37	15.4	#NULL!
1	35	1	1	35	30	44	44	45	35	43	15.4	#NULL!
1	82	1	1	34	49	#NULL!	45	28	34	42	15.3	#NULL!
2	44	1	1	47	48	47	48	48	38	34	15.3	#NULL!
1	27	1	1	45	40	52	37	47	47	45	15.2	#NULL!
1	56	1	1	40	38	40	40	41	49	46	15.2	#NULL!
1	88	2	1	30	21	41	35	38	42	48	15	#NULL!
1	33	1	1	44	36	35	35	50	34	37	15	#NULL!
1	30	1	1	37	39	36	46	43	43	37	14.9	#NULL!
1	40	1	1	40	41	45	40	51	42	45	14.8	#NULL!
1	62	1	1	30	35	34	27	23	39	40	14.8	#NULL!
1	60	1	1	46	27	34	52	50	59	50	14.7	#NULL!
2	80	1	1	52	55	50	44	54	57	60	14.7	#NULL!
1	30	1	1	39	43	34	35	32	41	49	14.7	#NULL!
1	54	1	1	41	36	36	41	43	45	42	14.7	#NULL!
1	42	1	1	38	27	35	31	#NULL!	25	31	14.6	#NULL!
1	56	1	1	41	39	43	41	48	39	#NULL!	14.5	#NULL!
2	28	1	1	39	38	34	38	16	24	28	14.4	#NULL!
1	83	2	1	42	34	34	29	36	35	34	14	#NULL!
1	75	2	1	36	32	35	31	38	38	37	11.1	#NULL!
1	52	1	1	42	46	45	45	35	38	38	13.8	#NULL!
#NULL!	67	2	1	29	33	30	35	37	38	38	9	#NULL!
1	87	2	1	28	34	36	32	30	35	25	14	#NULL!
2	30	1	1	30	40	38	#NULL!	45	31	28	13.9	#NULL!
2	61	2	2	21	25	28	18	32	28	32	9.3	#NULL!
2	87	2	2	#NULL!	30	32	35	60	39	32	12.1	#NULL!
2	27	1	1	26	29	39	38	26	34	30	9.3	#NULL!
1	74	1	1	35	33	40	40	39	35	37	12.2	#NULL!
2	83	2	1	18	26	30	22	22	40	45	11.1	#NULL!
2	55	2	2	33	35	30	30	26	28	30	9.2	#NULL!
1	85	1	1	52	42	40	47	41	47	52	19.1	#NULL!
1	50	1	1	39	36	40	36	38	32	36	12.4	#NULL!
2	79	2	1	34	36	38	29	38	35	38	12.6	#NULL!
1	29	1	1	35	38	40	35	37	32	35	12.8	#NULL!
2	63	1	1	32	34	42	30	26	34	40	12.3	#NULL!
1	51	2	1	42	35	30	35	38	38	35	12.3	#NULL!
2	52	1	1	45	43	44	43	39	40	41	14.7	#NULL!
2	52	1	1	36	35	35	31	36	40	42	13.2	#NULL!
1	62	2	2	27	28	32	27	23	25	16	8.7	#NULL!
2	#NULL!	2	1	34	36	25	36	45	48	48	10.3	#NULL!
2	46	2	2	23	31	35	35	32	28	30	5.5	#NULL!
1	56	2	2	21	31	37	40	33	24	26	6	#NULL!
2	83	1	1	31	42	39	34	49	41	35	12.6	#NULL!
